# Supplementary material for: Sustainable Supramolecular Extraction of Phytocomplexes from Microgreens and Their Eco-Loading in Nutriosomes: Physicochemical Characterization, Stability, and In Vitro Release Behavior
Source: Molecules. 2025 Sep 17;30(18):3774. doi: 10.3390/molecules30183774 (PMC12472398; doi:10.3390/molecules30183774)
Supplement: Supplementary file 1 [file molecules-30-03774-s001.zip]

Archive with 1 entries (1 files):
- molecules-3837800-supplementary.pdf
